# Supplementary material for: Renoprotective Potential of Beetroot Spent Extract Under Hyperglycemic Conditions
Source: Foods. 2026 Feb 20;15(4):769. doi: 10.3390/foods15040769 (PMC12940966; doi:10.3390/foods15040769)
Supplement: Supplementary file 1 [file foods-15-00769-s001.zip]

Archive with 1 entries (1 files):
- foods-4114949-supplementary.pdf
